# Supplementary material for: Developing a Prediction Model for 7-Year and 10-Year All-Cause Mortality Risk in Type 2 Diabetes Using a Hospital-Based Prospective Cohort Study
Source: J Clin Med. 2021 Oct 18;10(20):4779. doi: 10.3390/jcm10204779 (PMC8537078; doi:10.3390/jcm10204779)
Supplement: Supplementary file 1 [file jcm-10-04779-s001.zip]

Archive with 2 entries (2 files):
- 2021-08-25-JCM_revision 2_Supplementary Figures.pdf
- 2021-08-25_JCM_revision 2_Supplementary Tables.pdf
